# Supplementary material for: Multiple Instances of Adaptive Evolution in Aquaporins of Amphibious Fishes
Source: Biology (Basel). 2023 Jun 12;12(6):846. doi: 10.3390/biology12060846 (PMC10295795; doi:10.3390/biology12060846)
Supplement: Supplementary file 1 [file biology-12-00846-s001.zip]

Archive with 14 entries (14 files):
- .DS_Store
- Captions of Supplementary Figures.pdf
- Figure S1.pdf
- Figure S2.pdf
- Figure S3.pdf
- Figure S4.pdf
- Figure S5.pdf
- Figure S6.pdf
- Figure S7.pdf
- PAML alignments.zip
- PAML trees.zip
- Recombination analyses.zip
- Table S1.xlsx
- Table S2.pdf
