# Supplementary material for: Multiple Instances of Adaptive Evolution in Aquaporins of Amphibious Fishes
Source: Biology (Basel). 2023 Jun 12;12(6):846. doi: 10.3390/biology12060846 (PMC10295795; doi:10.3390/biology12060846)
Supplement: Supplementary file 1 [file biology-12-00846-s001.zip › Table S1.xlsx]

## Sheet: Sheet1
Table S1: List of vertebrate aquaporins and species used in this study. For each aquaporin class, the accession numbers of either GenBank (GB) or Uniprot (U) for both the amino acid sequences (AA) and the nucleotide sequences (Nu) are shown. For fish species (Actinopterygii), when applicable (AQP0, AQP1, AQP3, AQP4, AQP8, AQP9, AQP10, and AQP11), the type of aquaporin subunits are indicated as we…
Genus	Species	Class	Order	Family	AQP0						AQP1									AQP2		AQP3									AQP4						AQP5		AQP6		AQP7		AQP8
					Subunit	GB/U AA accession	GB/U Nu accession	Subunit	GB/U AA accession	GB/U Nu accession	Subunit	GB/U AA accession	GB/U Nu accession	Subunit	GB/U AA accession	GB/U Nu accession	Subunit	GB/U AA accession	GB/U Nu accession	GB/U AA accession	GB/U Nu accession	Subunit	GB/U AA accession	GB/U Nu accession	Subunit	GB/U AA accession	GB/U Nu accession	Subunit	GB/U AA accession	GB/U Nu accession	Subunit	GB/U AA accession	GB/U Nu accession	Subunit	GB/U AA accession	GB/U Nu accession	GB/U AA accession	GB/U Nu accession	GB/U AA accession	GB/U Nu accession	GB/U AA accession	GB/U Nu accession	Subunit	GB/U AA accession	GB/U Nu accession	Subunit	GB/U AA accession	GB/U Nu accession	Subunit
Erpetoichthys	calabaricus*	Actinopterygii	Polypteriformes	Polypteridae		XP_028652034	XM_028796201					XP_028660019	XM_028804186										XP_028660985	XM_028805152								XP_028659469	XM_028803636
Polypterus	senegalus*	Actinopterygii	Polypteriformes	Polypteridae		XP_039605857	XM_039749923					XP_039609606	XM_039753672										XP_039615087	XM_039759153								XP_039610614	XM_039754680								XP_039613889	XM_039757955	a	XP_039630512	XM_039774578				b
Acipenser	ruthenus*	Actinopterygii	Acipenseriformes	Acipenseridae		XP_033857198	XM_034001307					XP_03385640	XM_034000517										XP_033862580	XM_034006689								XP_033857011	XM_034001119								XP_033862155	XM_034006264	a	XP_033885726	XM_034029835				b
Lepisosteus	oculatus*	Actinopterygii	Lepisosteiformes	Lepisosteidae		XP_006629345	XM_006629282					XP_006634313	XM_006634250										XP_006626763	XM_015363296								XP_006634102	XM_006634039										a	XP_006637203	XM_006637140				b
Anguilla	anguilla*	Actinopterygii	Anguiliformes	Anguilidae	a	XP_035238772	XM_035382881	b	XP_035244846	XM_035388955	a	XP_035287273	XM_035431382	b	XP_035287271	XM_035431380						a	XP_035245855	XM_035389964	b	XP_035234834	XM_035378943				a	XP_035284243	XM_035428352	b	XP_035270217	XM_035414326					XP_035248109	XM_035392218	a1	XP_035258615	XM_035402724				b1
Scleropages	formosus*	Actinopterygii	Osteoglossiformes	Osteoglossidae	a	XP_018615871	XM_018760355	b	XP_018580792	XM_018725276	a	A0A0P7YCC1	JARO02007517												b	XP_018592159	XM_018736643				a	XP_018613023	XM_018757507	b	XP_018602986	XM_018747470							a1	XP_018610193	XM_018754677
Astyanax	mexicanus*	Actinopterygii	Characiformes	Characidae	a	XP_007257935	XM_007257873	b	XP_007233064	XM_007233002	a	XP_007242700	XM_007242638									a	XP_007238017	XM_007237955	b	XP_007258373	XM_007258311				a	XP_022533869	XM_022678148	b	XP_007233079	XM_007233017					XP_007246076	XM_007246014	a1	XP_007240584	XM_007240522
Cyprinus	carpio	Actinopterygii	Cypriniformes	Cyprinidae	a	A0A0K2RVW2	LC069001	b	A0A0K2RVS7	LC068999	a	A0A0K2RVW0	LC069005				b2	A0A0K2RVW6	LC069006			a	A0A0K2RVW4		b	XP_018939297	XM_019083752							b	A0A173N0R4	LC149722					A0A0K2RVW8	LC069015	a1	XP_018968618	XM_019113073				b1
Danio	rerio	Actinopterygii	Cypriniformes	Danionidae	a	Q6DEI6	BC077129	b	Q4ZJI3	DQ003080	a	NP_996942	NM_207059				b2	NP_001129154	NM_001135682			a	NP_001159593	NM_001166121	b	NP_998633	NM_213468							b	NP_001003749	NM_001003749					NP_956204	NM_199910	a1	NP_001004661	NM_001004661				b1
Clarias	batrachus*	Actinopterygii	Siluriformes	Clariidae	a		QMIH01001154				a		QMIH01000959	b		QMIH01000959	b2		QMIH01000959			a		QMIH01000866	b		QMIH01000977							b		QMIH01000781						QMIH01000185	a1		QMIH01000112	a2		QMIH01000583	b1
Ictalurus	punctatus*	Actinopterygii	SIluriformes	Ictaluridae	a	XP_017342612	XM_017487123				a	XP_017326545	XM_017471056	b	XP_017326543	XM_017471054	b2	XP_017326544	XM_017471055			a	XP_017348706	XM_017493217	b	XP_017307685	XM_017452196				a	XP_017326842	XM_017471353	b	XP_017310898	XM_017455409					NP_001188011	NM_001201082	a1	XP_017339872	XM_017484383	a2	XP_017341894	XM_017486405	b1
Pangasianodon	hypophthalmus*	Actinopterygii	Siluriformes	Pangasiidae	a	XP_026776844	XM_026921043				a	XP_026766072	XM_026910271	b	XP_026766026	XM_026910225						a	XP_026784818	XM_026929017	b	XP_026787255	XM_026931454				a	XP_026769902	XM_026914101	b	XP_026800384	XM_026944583					XP_026784646	XM_026928845	a1	XP_026770446	XM_026914645	a2	XP_026772388	XM_026916587	b1
Esox	lucius*	Actinopterygii	Esociformes	Esocidae							a	NP_001291145	NM_001304216				b2	XP_010884724	XM_010886422						b	XP_010903750	XM_010905448							b	XP_010870619	XM_010872317							a1	XP_010903710	XM_010905408				b1
Salmo	salar	Actinopterygii	Salmoniformes	Salmonidae	a	A0A185IIP7	KM823661	b	A0A0K0LTP0	KM677199	a	XP_013996040	XM_014140565				b2	NP_001133472	NM_001140000			a	XP_013992403	XM_014136928	b	XP_014016368	XM_014160893				a	XP_013995700	XM_014140225	b	XP_014024653	XM_014169178					XP_013987498	XM_014132023	a1	XP_014035158	XM_014179683				b1
Gadus	morhua*	Actinopterygii	Gadiformes	Gadidae	a	XP_030206126	XM_030350266	b	XP_030208548	XM_030352688	a	XP_030219980	XM_030364120									a	XP_030209598	XM_030353738	b	XP_030215680	XM_030359820				a	XP_030220294	XM_030364434	b	XP_030227976	XM_030372116					XP_030229722	XM_030373862	a1	XP_030195136	XM_030339276	a2	XP_030230176	XM_030374316	b1
Myripristis	murdjan*	Actinopterygii	Holocentriformes	Holocentridae	a	XP_029912510	XM_030056650	b	XP_029911600	XM_030055740	a	XP_029931156	XM_030075296	b	XP_029930897	XM_030075037	b2	XP_029930896	XM_030075036			a	XP_029921125	XM_030065265	b	XP_029916894	XM_030061034				a	XP_029930393	XM_030074533	b	XP_029905997	XM_030050137					XP_029907011	XM_030051151	a1	XP_029933908	XM_030078048	a2	XP_029914309	XM_030058449	b1
Lesueurigobius	sanzi*	Actinopterygii	Gobiiformes	Gobiidae	a		OMNZ01055008	b		OMNZ01100408	a		OMNZ01034392				b2		OMNZ01051794						b		OMNZ01043962				a		OMNZ01061975										a1		OMNZ01071362				b1
Neogobius	melanostomus*	Actinopterygii	Gobiiformes	Gobiidae	a		VHKM01000037	b		VHKM01000223			VHKM01000016				b2		VHKM01000016						b		VHKM01000006				a		VHKM01000009									VHKM01000729							b1
Boleophthalmus	pectinirostris	Actinopterygii	Gobiiformes	Oxudercidae	a	XP_020785352	XM_020929693	b	XP_020785343	XM_020929684	a	XP_020791255	XM_020935596				b2	XP_020791256	XM_020935597						b	XP_020791696	XM_020936037				a	XP_020777769	XM_020922110									KN525596	a1	XP_020780042	XM_020924383				b1
Periophthalmodon	schlosseri	Actinopterygii	Gobiiformes	Oxudercidae	a		JACM01053832	b		KN475480	a		KN483096				b2		KN483096						b		KN469198				a		JACM01058456									KN471526	a1		JACM01008777				b1
Periophthalmus	magnuspinnatus	Actinopterygii	Gobiiformes	Oxudercidae	a	XP_033825049	XM_033969158	b	XP_033826145	XM_033970254	a	XP_033838364	XM_033982473				b2	XP_033838366	XM_033982475						b	XP_033827909	XM_033972018				a	XP_033838967	XM_033983076								XP_033822890	XM_033966999	a1	XP_033840801	XM_033984910				b1
Scartelaos	histophorus	Actinopterygii	Gobiiformes	Oxudercidae	a		JACN01025822	b		KN491114	a		KN502285				b2		JACN01018430						b		KN514423				a		JACN01023074										a1		JACN01005585				b1
Sphaeramia	orbicularis*	Actinopterygii	Kurtiformes	Apogonidae	a	XP_029995313	XM_030139453	b	XP_029995109	XM_030139249	a	XP_030016897	XM_030161037				b	XP_030016676	XM_030160816						b	XP_030000487	XM_030144627				a	XP_030017218	XM_030161358	b	XP_029989069	XM_030133209					XP_029990298	XM_030134438	a1	XP_029978537	XM_030122677				b1
Anabas	testudineus*	Actinopterygii	Anabantiformes	Anabantidae	a	XP_026223245	XM_026367460	b	XP_026224172	XM_026368387	a	XP_0262311881	XM_026375403				b2	XP_0262309711	XM_026375186						b	XP_0261995741	XM_026343789				a	XP_0262304541	XM_026374669								XP_0262050591	XM_026349274	a1	XP_0262075341	XM_026351749				b1
Channa	argus*	Actinopterygii	Anabantiformes	Channidae	a		CM015723				a		CM015725												b	CM015722					a		CM015725																b1
Helostoma	temminki*	Actinopterygii	Anabantiformes	Helostomatidae	a		OMLM01020935	b		OMLM01005575	a		OMLM01009264				b2		OMLM01009264						b		OMLM01009369				a		OMLM01000915									OMLM01000905	a1		OMLM01011930				b1
Betta	splendens*	Actinopterygii	Anabantiformes	Osphronemidae	a	XP_029012598	XM_029156765	b	XP_029012285	XM_029156452	a	XP_028988674	XM_029132841												b	XP_029019612	XM_029163779														XP_029006757	XM_029150924	a1	XP_028991073	XM_029135240				b1
Cynoglossus	semilaevis*	Actinopterygii	Pleuronectiformes	Cynoglossidae	a	XP_008316434	XM_008318212	b	XP_008317523	XM_008319301	a	XP_008332666	XM_008334444	b	XP_008332667	XM_025066020						a	XP_008323950	XM_008325728							a	XP_008332600	XM_008334378								XP_008318637	XM_008320415
Scophthalmus	maximus*	Actinopterygii	Pleuronectiformes	Scophthalmidae	a	AWP09633		b	AWP10244		a	AWP03918													b		AWP06911				a	AWP04023									AWP03195								b1
Mastacembelus	armatus*	Actinopterygii	Synbranchiformes	Mastacembelidae	a	XP_026189508	XM_026333723	b	XP_026187154_1	XM_026331369	a	XP_026168860	XM_026313075												b	XP_026178122	XM_026322337				a	XP_026169295	XM_026313510								XP_026161742	XM_026305957	a1	XP_026172224	XM_026316439				b1
Monopterus	albus*	Actinopterygii	Synbranchiformes	Synbranchidae	a	XP_020474970	XM_020619314	b	XP_020466424	XM_020610768	a	XP_020447141	XM_020591485												b	XP_020450150	XM_020594494				a	XP_020451481	XM_020595825								XP_020448275	XM_020592619	a1	XP_020471596	XM_020615940				b1
Parablennius	parvicornis*	Actinopterygii	Blenniiformes	Blenniidae	a		OMNM01015415	b		OMNM01004137	a		OMNM01055971												b		OMNM01035729				a		OMNM01007192									OMNM01020894	a1		OMNM01003462
Salarias	fasciatus*	Actinopterygii	Blenniiformes	Blenniidae	a	XP_029974945	XM_030119085	b	XP_029974481	XM_030118621	a	XP_029970825	XM_030114965				b2	XP_029970824	XM_030114964			a	XP_029940702	XM_030084842	b	XP_029961271	XM_030105411				a	XP_029970302	XM_030114442								XP_029947169	XM_030091309	a1	XP_029954519	XM_030098659				b1
Gouania	willdenowi*	Actinopterygii	Gobiesociformes	Gobiesocidae	a	XP_028307855	XM_028452054	b	XP_028308729	XM_028452928	a	XP_028328824	XM_028473023												b	XP_028313777	XM_028457976				a	XP_028329320	XM_028473519								XP_028301671	XM_028445870							b1
Oryzias	latipes	Actinopterygii	Beloniformes	Adrianichthyidae	a	XP_004085170	XM_004085122	b	XP_004070852	XM_004070804	a	XP_011485314	XM_011487012												b	XP_004072505	XM_004072457				a	XP_004079411	XM_004079363								XP_020558956	XM_020703297							b1
Maylandia	zebra*	Actinopterygii	Cichliformes	Cichlidae	a	XP_004558762	XM_004558705	b	XP_004546271	XM_004546214	a	XP_004542904	XM_004542847	b	XP_004542906	XM_004542849	b2	XP_004542905	XM_004542848						b1	XP_004544455	XM_004544398	b2	XP_014269509	XM_014414023	a	XP_004542791	XM_004542734								XP_004545281	XM_004545224	a1	XP_004562341	XM_004562284				b1
Oreochromis	niloticus*	Actinopterygii	Cichliformes	Cichlidae	a	XP_003448200	XM_003448152	b	XP_003439024	XM_003438976	a	XP_003438133	XM_003438085	b	XP_003438132	XM_003438084	b2	XP_003438131	XM_003438083						b1	NP_001298262	NM_001311333	b2	XP_013120054	XM_013264600	a	XP_005476412	XM_005476355	b	XP_003452583	XM_003452535					XP_003441614	XM_003441566	a1	XP_003438763	XM_003438715				b1
Anableps	anableps*	Actinopterygii	Cyprinodontiformes	Anablepidae	a		CM026071	b	CM026071		a		CM026077												b		CM026066				a		CM026077									CM026069							b1
Cyprinodon	variegatus*	Actinopterygii	Cyprinodontiformes	Cyprinodontidae	a	XP_015246630	XM_015391144	b	XP_015239028	XM_015383542	a	XP_015225343	XM_015369857												b	XP_015259478	XM_015403992				a	XP_015227982	XM_015372496								XP_015235357	XM_015379871	a1	XP_015232546	XM_015377060				b1
Fundulus	heteroclitus*	Actinopterygii	Cyprinodontiformes	Fundulidae	a	NP_001296937	NM_001310008	b	XP_012721399	XM_012865945	a	NP_001296903	NM_001309974												b	NP_001296892	NM_001309963				a	XP_012730861	XM_012875407								XP_012726204	XM_012870750							b1
Aphyosemion	australe*	Actinopterygii	Cyprinodontiformes	Nothobranchiidae	a		SSNS01000297	b		SSNS01000521	a		SSNS01000142												b		SSNS01000094				a		SSNS01000681									SSNS01000035							b1
Nothobranchius	furzeri*	Actinopterygii	Cyprinodontiformes	Nothobranchiidae	a	XP_015823291	XM_015967805	b	XP_015823775	XM_015968289	a	XP_015812162	XM_015956676												b	XP_015827941	XM_015972455				a	XP_015812316	XM_015956830								XP_015814885	XM_015959399							b1
Gambusia	affinis*	Actinopterygii	Cyprinodontiformes	Poeciliidae	a		NHOQ01000318	b		NHOQ01000244	a		NHOQ01001318												b		NHOQ01002094				a		NHOQ01001318																b1
Poecilia	reticulata*	Actinopterygii	Cyprinodontiformes	Poeciliidae	a	XP_008411795	XM_008413573	b	XP_008412384	XM_008414162	a	XP_008432534	XM_008434312												b	XP_008417140	XM_008418918				a	XP_008432290	XM_008434068								XP_008407704	XM_008409482							b1
Austrofundulus	limnaeus*	Actinopterygii	Cyprinodontiformes	Rivulidae	a	XP_013874938	XM_014019484	b	XP_013862725	XM_014007271	a	XP_013884868	XM_014029414	b	XP_013884876	XM_014029422									b	XP_013863824	XM_014008370				a	XP_013886050	XM_014030596								XP_013872483	XM_014017029							b1
Kryptolebias	marmoratus*	Actinopterygii	Cyprinodontiformes	Rivulidae	a	XP_017286405	XM_017430916	b	XP_017264869	XM_017409380	a	XP_0172814311	XM_017425942	b	XP_0172815591	XM_017426070									b	XP_017283398	XM_017427909				a	XP_0172778891	XM_017422400								XP_0172784241	XM_017422935							b1
Gymnodraco	acuticeps*	Actinopterygii	Perciformes	Bathydraconidae	a	XP_034065150	XM_034209259	b	XP_034066832	XM_034210941	a	XP_034090637	XM_034234746												b	XP_034096186	XM_034240295				a	XP_034090488	XM_034234597	b	XP_034093351	XM_034237460					XP_034095378	XM_034239487	a1	XP_034056689	XM_034200798				b1
Cyclopterus	lumpus*	Actinopterygii	Perciformes	Cyclopteridae	a	XP_034392950	XM_034537059	b	XP_034392941	XM_034537050	a	XP_034411769	XM_034555878												b	XP_034398004	XM_034542113				a	XP_034411603	XM_034555712	b	XP_034386201	XM_034530310					XP_034389320	XM_034533429							b1
Notothenia	coriiceps*	Actinopterygii	Perciformes	Nototheniidae	a	XP_010795326	XM_010797024	b	XP_010776695	XM_010778393	a	XP_010765944	XM_010767642									a	XP_010778437	XM_010780135	b	XP_010776959	XM_010778657				a	XP_010783623	XM_010785321	b	XP_010777188	XM_010778886					XP_010764522	XM_010766220	a1	XP_010791351	XM_010793049				b1
Perca	flavescens*	Actinopterygii	Perciformes	Percidae	a	XP_028438837	XM_028583036	b	XP_028438860	XM_028583059	a	XP_028448701	XM_028592900												b	XP_028433841	XM_028578040				a	XP_028448786	XM_028592985								XP_028432788	XM_028576987	a1	XP_028424040	XM_028568239				b1
Sparus	aurata	Actinopterygii	Spariformes	Sparidae	a	T1T0Z6	KC589385				a	Q32ZE5	AY626939				b2	Q32ZE6	AY626938						b	T1T009	KC788197														T1T284	KC589386
Takifugu	rubripes*	Actinopterygii	Tetraodontiformes	Tetraodontidae	a	XP_003963140	XM_003963091	b	XP_003963475	XM_003963426	a	XP_003975375	XM_003975326				b2	XP_003975420	XM_003975371						b	XP_003975282	XM_003975233				a	XP_011617137	XM_011618835								XP_003973612	XM_003973563
Anarrhichthys	ocellatus*	Actinopterygii		Anarhichadidae	a	XP_031700887	XM_031845027	b	XP_031700269	XM_031844409	a	XP_031721097	XM_031865237	b	XP_031721141	XM_031865281						a	XP_031715974	XM_031860114	b	XP_031705548	XM_031849688				a	XP_031711173	XM_031855313	b	XP_031734673	XM_031878813					XP_031701732	XM_031845872	a1	XP_031699747	XM_031843887
Larimichthys	crocea*	Actinopterygii		Sciaenidae	a	XP_010746587	XM_010748285	b	XP_010730003	XM_010731701	a	XP_010727519	XM_010729217				b2	XP_010727520	XM_010729218			a	XP_019133927	XM_019278382	b	XP_010728020	XM_010729718				a	XP_010728313	XM_010730011	b	XP_010733986	XM_010735684					XP_010731808	XM_010733506	a1	XP_010729101	XM_010730799				b1
Cebidichthys	violaceus*	Actinopterygii		Stichaeidae	a		NJBE01000438	b		NJBE01000438	a		NJBE01000440									a		NJBE01000445	b		NJBE01000444				a		NJBE01000440	b		NJBE01000466						NJBE01000433	a1		NJBE01000436				b1
Latimeria	chalumnae*	Sarcopterygii				XP_005986314	XM_005986252					XP_006005961	XM_006005899							XP_005986215	XM_005986153		XP_006004793	XM_006004731								XP_006005620	XM_006005558								XP_006004792			XP_005994818	XM_005994756
Neoceratodus	forsteri	Sarcopterygii				C7G3K6	AB513619													BAH98063	AB513620
Protopterus	annectens	Sarcopterygii				C7G3K5	AB513618													BAH86607	AB474277		D0FZC5	KX494981
Xenopus	laevis	Amphibia										NP_001085391	NM_001091922							NP_001079331	NM_001085862		Q9YH65	AJ131847								NP_001304790	NM_001130949				XP_018104235	XM_018248746	NP_001163923	NM_001170452	Q5FW23	BC089658		XP_018094770	XM_018239281
Alligator	mississippiensis	Reptilia				XP_006267718	XM_006267656					XP_006262158	XM_006262096							XP_006275751	XM_006275689		XP_006265318	XM_006265256								XP_006264124	XM_019487427				XP_006275752	XM_006275690			XP_006268313	XM_006268251		XP_006268506	XM_006268444
Chelonia	mydas	Reptilia				XP_007064998	XM_007064936					XP_027684664	XM_027828863							XP_007069977	XM_007069915		XP_007063360	XM_007063298								XP_007069741	XM_007069679				M7ALY6	KB582107	XP_007064776	XM_007064714	XP_007063361	XM_007063299		XP_007058667	XM_007058605
Gallus	gallus	Aves				P28238	AY078179					NP_001034542	NM_001039453							NP_001279001	NM_001292072		XP_424500	XM_424500								NP_001304756	NM_001004765				XP_001231781	XM_001231780			XP_015132918	XM_015277432		XP_414866	XM_414866
Homo	sapiens	Mammalia				P30301	U36308					NP_932766	NM_198098							NP_000477	NM_000486		NP_004916	NM_004925								NP_001641	NM_001317384				NP_001642	NM_001651	NP_001643	NM_001652	NP_001161	NM_001170		NP_001160	NM_001169
Mus	musculus	Mammalia				P51180	U27502					NP_031498	NM_007472							NP_033829	NM_009699		NP_057898	NM_016689								NP_001295573	NM_001308641				NP_033831	NM_009701	NP_780296	NM_175087	NP_031499	XM_006537560		NP_031500	NM_007474
[truncated: 39 more columns]
